# Supplementary material for: Assessing Heat–Health Vulnerability Through Temporal, Demographic, and Spatial Lenses: A Time-Stratified Case-Crossover Analysis in New York State
Source: Int J Environ Res Public Health. 2025 Jul 16;22(7):1124. doi: 10.3390/ijerph22071124 (PMC12294469; doi:10.3390/ijerph22071124)
Supplement: Supplementary file 1 [file ijerph-22-01124-s001.zip]

Archive with 4 entries (4 files):
- Figure S4.jpeg
- Figure S3.jpeg
- Figure S2.jpeg
- Figure S1.jpeg
